# Supplementary material for: Follow-up practices for high-grade extremity Osteosarcoma
Source: BMC Cancer. 2016 May 6;16:301. doi: 10.1186/s12885-016-2333-y (PMC4859955; doi:10.1186/s12885-016-2333-y)
Supplement: Additional file 1: — Bone Sarcoma Data Set. (CSV 6 kb) [file 12885_2016_2333_MOESM1_ESM.csv]

id	age	Location	R0.R1.R2	Radiotherapy.N.Y	Chemotherapy	Relapse.N.Y	Site	t.os	e.os	t.efs	e.efs	treldeath
1	9.6	left distal femur	1	N	Y	Y	Local	101.59	0	26.02	1
2	13	left distal femur	0	N	Y	N		91.07	0	91.07	0
3	54.7	left distal femur		Y	Y	Y	Lung	35.12	1	20.47	1	14.65
4	30.4	right humerus	0	N	Y	N		76.45	0	76.45	0
5	21.5	right distal ulna	0	N	Y	N		80.36	0	80.36	0
6	24.9	left proximal tibia			Y	Y	Lung/Bone	34.99	1	11.99	1	23
7	62.4	right proximal femur	0	N	Y	N		82.66	0	82.66	0
8	17.4	left proximal tibia	0	N	Y	N		69.49	0	69.49	0
9	21.3	left proximal tibia	0	N	Y	N		71.85	0	71.85	0
10	43.7	right distal ulna		N	Y	N		77.04	0	77.04	0
11	15.6	left fermur		N	Y	N		68.47	0	68.47	0
12	18.7	left distal femur	0	N	Y	Y	Lung	30.65	1	2.99	1	27.66
13	18.6	left proximal tibia		N	Y	N		58.41	0	58.41	0
14	18.9	right distal femur	0	N	Y	N		62.65	0	62.65	0
15	24.3	right proximal tibia	0	N	Y	N		71.39	0	71.39	0
16	20.5	right proximal tibia	0	N	Y	N		55.36	0	55.36	0
17	15.1	proximal left tibia	0	N	Y	Y	Local	63.93	0	18.96	1
18	17.9	left proximal tibia	0	N	Y	N		62.49	0	62.49	0
19	41.2	left fibula	0	N	Y	N		58.97	0	58.97	0
20	66.3	right humerus	1	N	Y	Y	Lung/Bone	20.7	1	18.53	1	2.17
21	17.3	right distal femur	0	Y	Y	Y	Lung	57.89	0	4.99	1
22	21	right proximal tibia		N	Y	Y	Lung	28.68	1	14	1	14.69
23	49.9	left distal femur	0	N	Y	N		57.36	0	57.36	0
24	23.7	right distal femur	0	N	Y	N		53.59	0	53.59	0
25	17.7	left humerus	0	N	Y	Y	Lung	25.59	1	12.06	1	13.54
26	17.1	left proximal tibia	0	N	Y	N		54.67	0	54.67	0
27	14.1	left distal femur	0	N	Y	N		46.32	0	46.32	0
28	59	left distal femur	0	N	Y	Y	Local	36.21	1	5.98	1	30.23
29	16.7	right distal femur	0	N	Y	N		52.8	0	52.8	0
30	18.4	right distal femur	0	N	Y	N		51.35	0	51.35	0
31	27.8	right proximal femur	0	N	Y	Y	Lung	40.67	0	16.07	1
32	22.4	distal right femur	0	N	Y	Y	Local/Lung	22.08	1	14.06	1	8.02
33	18.4	left distal femur	0	N	Y	N		48.39	0	48.39	0
34	12.9	left proximal tibia	0	N	Y	N		48.03	0	48.03	0
35	15.9	left distal femur	0	N	Y	N		47.34	0	47.34	0
36	19.1	left distal radius	0	N	Y	N		41.07	0	41.07	0
37	31.1	right distal fibula	0	N	Y	N		35.71	0	35.71	0
38	15.8	right proximal tibia	0	N	Y	Y	Lung	53.09	0	20.44	1
39	18.4	left femur	0	N	Y	Y	Local/Lung	40.64	1	13.67	1	26.97
40	64.4	left proximal femur	0	N	Y	N		47.54	0	47.54	0
41	13.8	left proximal tibia	0	N	Y	N		37.62	0	37.62	0
42	17.3	left proximal tibia	0	N	Y	Y	Lung	36.27	0	26.25	1
43	19.1	left distal femur	0	N	Y	N		38.18	0	38.18	0
44	16.5	left tibia	0	N	Y	Y	Lung	37.98	0	8.25	1
45	17.1	right proximal tibia	0	N	Y	N		35.84	0	35.84	0
46	16.6	right proximal humerus	0	N	Y	N		33.84	0	33.84	0
47	60.2	left lower leg	0	N	Y	Y	Lung/Bone	27.43	0	11.33	1
48	11.6	right distal femur	0	N	Y	N		31.97	0	31.97	0
49	14.7	right proximal tibia	0	N	Y	Y	Lung	23.2	1	7.98	1	15.21
50	19.4	left distal femur	0	N	Y	Y	Lung	27.93	0	1.02	1
51	15.3	right proximal tibia	0	N	Y	N		29.9	0	29.9	0
52	12.5	left distal femur	0	N	Y	N		16.62	0	16.62	0
53	16.3	left distal tibia	0	N	Y	Y	Local	33.02	0	19.55	1
54	28.3	proximal tibia	0	N	Y	Y	Lung	56.8	1	15.01	1	41.79
55	23.9	right proximal tibia	0	N	Y	N		30.72	0	30.72	0
56	41.1	left talus	0	N	Y	Y	Bone	34.99	1	16.56	1	18.43
57	17.4	left distal femur	0	N	Y	N		30.13	0	30.13	0
58	6.5	right distal femur	0	N	Y	Y	Lung	25.17	1	12.16	1	13.01
59	31.1	right distal tibia	0	N	Y	Y	Lung	29.93	0	13.14	1
60	44	right proximal tibia	0	N	Y	N		32.07	0	32.07	0
61	19	right distal femur	0	N	Y	N		27.5	0	27.5	0
62	11.6	right distal femur	0	N	Y	N		28.06	0	28.06	0
63	45.4	right humerus	0	Y	Y	N		29.8	0	29.8	0
64	39.4	right proximal tibia	0	N	Y	Y	Lung	35.38	0	18.69	1
65	54.3	left humerus	1	Y	Y	N		28.06	0	28.06	0
66	38	right humerus	0	N	Y	N		27.5	0	27.5	0
67	16.8	right distal femur	0	N	Y	N		14.75	0	14.75	0
68	19.8	left distal femur	0	Y	Y	Y	Lung	25.46	0	2.69	1
69	10.8	left distal femur	0	N	Y	N		24.44	0	24.44	0
70	14.2	right distal femur	0	N	Y	N		8.87	0	8.87	0
71	14.9	right proximal tibia	0	N	Y	N		18.69	0	18.69	0
72	8.4	left distal femru	0	N	Y	N		19.22	0	19.22	0
73	12.4	left proximal tibia	0	N	Y	Y	Local/Lung	2.79	1	0	1	2.79
74	16.5	right proximal femur	0	N	Y	Y	Lung	23.39	0	4.57	1
75	19.2	right distal tibia	0	N	Y	N		23.52	0	23.52	0
76	17	right distal femur	0	N	Y	Y	Lung	21.68	0	7.82	1
77	15.4	left distal femur	0	N	Y	N		20.67	0	20.67	0
78	14	left humerus	0	N	Y	Y	Lung	16.13	0	0.56	1
79	22.4	left distal radius	0	Y	Y	N		4.93	0	4.93	0
80	17.1	right tibia	0	N	Y	N		14.52	0	14.52	0
81	20.2	right distal femur	0	N	Y	N		16.89	0	16.89	0
82	20	left distal tibia	0	N	Y	N		14.16	0	14.16	0
83	19.3	left femur	0	N	Y	Y	Lung	6.44	1	0.03	1	6.41
84	31.5	left ulna	0	N	Y	N		17.48	0	17.48	0
85	13.5	left tibia	0	N	Y	Y	Lung	12.65	0	9.86	1
86	24.4	right tibia	0	N	Y	N		10.28	0	10.28	0
87	15.4	left tibia	0	N	Y	N		72.25	0	72.25	0
88	4.7	left diaphysis	0	N	Y	N		12.58	0	12.58	0
89	14.8	left proximal humerus	0	N	Y	N		10.74	0	10.74	0
90	20.7	right distal femur	0	N	Y	N		12.09	0	12.09	0
91	47.9	left proximal femur		Y	N	N		6.9	0	6.9	0
92	14.9	left distal tibia	0	N	Y	N		11.6	0	11.6	0
93	15.9	left femur	0	N	Y	N		8.11	0	8.11	0
94	28	left proximal tibia	0	N	Y	N		7.62	0	7.62	0
95	12.5	left distal femur		Y	Y	Y	Lung	7.2	0	0.53	1
96	57.2	right fibula	0	N	Y	N		5.98	0	5.98	0
97	27	left distal femur	0	N	Y	N		2.99	0	2.99	0
98	21.2	right distal femur	0	N	Y	N		3.32	0	3.32	0
99	21	right proximal fibula	0	N	Y	Y	Local/Bone	2.2	0	1.28	1
100	30.4	left first metatarsal	0	N	Y	N		32.49	0	32.49	0
101	18.1	right distal femur	0	N	Y	N		29.67	0	29.67	0
